# Supplementary material for: The relationship between coffee-related factors and cortical and hippocampal structure: a triangulation of evidence approach and Mendelian randomization research
Source: Front Nutr. 2024 May 21;11:1351067. doi: 10.3389/fnut.2024.1351067 (PMC11148385; doi:10.3389/fnut.2024.1351067)
Supplement: Supplementary file 2 [file Table_1.XLSX]

## Sheet: Table 1
Table S1. Descriptions of three study cohorts related to coffee intake, caffeine, and their direct metabolite SNP sources.
Factors		Detail		Study
Coffee		intake		A genome-wide association study of bitter and sweet beverage consumption
Theobromine		Plasma(metabolic pathway)		Genome-wide association study of caffeine metabolites provides new insights to caffeine metabolism and dietary caffeine-consumption behavior
Caffeine		Plasma(metabolic pathway)		Genome-wide association study of caffeine metabolites provides new insights to caffeine metabolism and dietary caffeine-consumption behavior
Paraxanthine		Plasma(metabolic pathway)		Genome-wide association study of caffeine metabolites provides new insights to caffeine metabolism and dietary caffeine-consumption behavior
Theophylline		Plasma(metabolic pathway)		Genome-wide association study of caffeine metabolites provides new insights to caffeine metabolism and dietary caffeine-consumption behavior
Theobromine		Plasma		Genomic atlas of the plasma metabolome prioritizes metabolites implicated in human diseases
Caffeine		Plasma		Genomic atlas of the plasma metabolome prioritizes metabolites implicated in human diseases
Paraxanthine		Plasma		Genomic atlas of the plasma metabolome prioritizes metabolites implicated in human diseases
Theophylline		Plasma		Genomic atlas of the plasma metabolome prioritizes metabolites implicated in human diseases
Cohort							Ancestry			Total N
Ukbiobank							Britain			≈370000
Prospective Study of the Vasculature in Uppsala Seniors (PIVUS)							Sweden			914
Study of Health in Pomerania (SHIP)							Germany			957
Swiss Kidney Project on Genes in Hypertension (SKIPOGH)							Switzerland			833
TwinGene							Sweden			1609
TwinsUK							Britain			4555
Uppsala Longitudinal Study of Adult Men (ULSAM)							Sweden			1039
the Canadian Longitudinal Study on Aging (CLSA)							Europe			8299

## Sheet: Table 2
Table S2. Descriptions of study cohorts participating in Grasby's study
Cohort	Study Design	Ancestry	Total N	Females	Mean Age	SD	Min Age	Max Age	Healthy N
1000BRAINS	Population-based	European	775	346	67.259	6.69541	53.4	85.4	775
ADNI1	Case-control (AD, MCI, healthy control)	European	735	299	74.8136	6.81534	54	90	204
ADNI2GO	Case-control (AD, MCI, healthy control)	European	649	297	72.3801	7.05931	55	91.4	564
ALSPACa	Population-based	European	391	0	19.56	0.85	18	21.5	391
ASRB	case-control	European	233	138	38.5	11.3	19	64	75
BETULA	Population-based	European	311	169	62.364	13.3142	25.5	81.3	311
BIG-Affy	Population-based	European	1180	688	22.5975	3.81081	18	40	1180
BIG-PsychChip	Population-based	European	432	206	22.5185	4.40097	17	44	432
BONN	Population-based	European	102	0	38.2255	6.58367	29	50	102
BrainScale	Population-based Twin Study	European	242	131	9.97367	1.3368	9.0137	14.9534	242
CARDIFF	Population-based	European	270	194	24.8074	6.89377	18	58	270
DNS-V3	Population-based	European	324	168	19.7037	1.23864	18	22	324
DNS-V4	Population-based	European	191	108	19.911	1.23435	18	22	191
EPIGEN	Epilepsy cases	European	178	104	38.4101	13.207	14	85	0
FOR2107	Population-based plus Affective disorders cases	European	785	474	34.3631	12.9691	18	65	416
GIG	Population-based	European	283	168	24.1625	2.41341	19	31	283
GSP	Population-based	European	442	251	21.4367	3.15464	18	35	442
HUBIN	Case-control (SCZ, healthy controls)	European	177	55	41.9159	8.19737	19.3511	56.271	97
HUNT	Population-based	European	876	462	58.8895	4.2028	50.4798	66.8273	876
IMAGEN	Population-based	European	1358	725	14.5632	0.440168	12.9315	17.2247	1358
IMpACT	Case-control (ADHD, healthy controls)	European	238	140	40.7689	12.0053	20	70	113
LBC1936	Population-based	European	604	285	72.6984	0.734048	71.039	74.2177	604
LIBD	Case-control (SCZ, healthy controls, unaffected siblings)	European	484	214	33.2035	10.1385	18.58	61.63	310
MCIC	Case-control (SCZ, healthy controls)	European	162	56	33.679	11.1882	18	59	94
MooDS	Population-based	European	282	129	33.6	9.8	18	51	282
MPIP	Case-control (MDD, healthy controls)	European	550	318	48.2636	13.3085	18	87	177
MPRC	Case-control (SCZ, healthy controls)	European	387	205	37.1835	14.5586	10	79	214
MÜNSTER	Case-control (MDD, healthy controls)	European	985	561	35.8447	12.1387	17	65	741
NCNG	Population-based	European	321	218	51.5767	16.7289	19.39	82.34	321
NESDA	Case-control (depression, anxiety, healthy controls)	European	254	171	37.5354	10.2126	18	57	55
NeuroIMAGE	Case-control (ADHD, healthy controls)	European	210	68	17.1	3.18774	8.1973	25.0409	61
NTR	Population-based Twin Study	European	322	197	29.4375	10.9904	12	56	322
OATS	Population-based Twin Study	European	360	237	70.5278	5.10222	65	89	360
PAFIP	Case-control (SCZ, healthy controls)	European	112	42	28.3484	7.95824	16.06	50.7	14
PDNZ	Case-control (Parkinson's disease, healthy controls)	European	164	56	68.2	7.8	45.5	81.9	47
PING	Population-based	European	337	151	11.7527	4.67345	3.42	20.75	337
PPMI	Case-control	European	414	137	61.6599	9.64688	30.6	84.9	124
QTIM	Population-based Twin Study	European	996	645	22.376	3.33049	15.4031	30.1081	996
SHIP	Population-based	European	1118	579	55.8077	12.7937	30	90	1118
SHIP-Trend	Population-based	European	891	499	50.3502	13.5331	22	81	891
Sydney MAS	Population-based	European	494	274	78.4318	4.67622	70.48	90.06	494
SYS	Family-based study	European	1675	884	28.282	17.4014	11	65.4167	1675
TCD-NUIG	Case-control (healthy control, schizophrenia)	European	192	108	29.901	10.3633	18	63	156
TOP	Case-control (SCZ, BD, other psychoses, healthy controls)	European	505	253	35.2066	10.2307	18.1903	64.7803	216
TOP3T	Case-control (SCZ, BD, other psychoses, healthy controls)	European	400	181	33.2439	11.8548	18	78	296
UiO2016	Case-control	European	229	98	31.7945	10.0056	15.6	60.49	90
UiO2017	Case-control	European	308	173	42.1391	17.9311	13.11	88.9798	247
UKBB	Population-based	European	10083	5261	62.7664	7.4	46.3765	46.3765	10083
UMCU	Case-control / family study (SCZ, BD, offspring, healthy controls)	European	698	373	33.1411	14.0976	9	67	548

## Sheet: Table 3
Table S3. Descriptions of study cohorts participating in Hibar's study
Cohort	Study Design	Ancestry	Total N	Females	Mean Age	SD	Min Age	Max Age
AddNeuroMed	Case-control (AD, MCI and health controls)	European	357	204	74.4	6.4	53	90
ADNI	Case-Control (AD, MCI, healthy control)	European	747	302	75.4	6.9	55	91
ADNI2GO	Case-Control (AD, MCI, healthy control)	European	362	203	72.8	7.4	55	91
Betula	Population-based	European	353	185	62.3	13.3	25	95
BFS	Population-based	European	220	115	24	7.9	15	60
BIG	Population-based	European	1300	747	22.9	3.8	18	41
BrainSCALE	Population-based Twin Study	European	277	147	10	1.3	9	15
BRCDECC	Case-control (MDD and healthy controls)	European	169	105	49.9	8.6	26	71
EPIGEN	Epilepsy cases	European	233	138	38.5	12.7	14	85
GIG	Population-based	European	299	179	24.2	2.4	19	31
GSP	Population-based	European	442	251	21.4	3.2	18	35
HUBIN	Case-control (SCZ and healthy controls)	European	200	70	41.8	8.1	19	56
IMAGEN	Population-based	European	1765	895	14.6	0.4	13	17
LBC1936	Population-based	European	612	289	72.7	0.7	71	74
MCIC	Case-control (SCZ and healthy controls)	European	170	58	34	11.2	18	60
MooDS	Population-based	European	311	164	33.4	9.8	18	51
MPIP	Case-control (MDD and healthy controls)	European	550	318	48.3	13.3	18	87
NCNG	Population-based	European	327	223	51.8	16.7	19	79
NESDA	Case-control (Depression, Anxiety, and healthy controls)	European	231	153	37.8	10.1	18	57
neuroIMAGE	ADHD cases	European	154	23	17	2.5	11	24
NTR - Adults	Population-based Twin Study	European	400	238	29.7	10.7	12	56
OATS	Population-based Twin study	European	364	238	70.5	5.1	65	89
PAFIP	Case-control (SCZ and healthy controls)	European	117	45	28.4	8.1	16	51
QTIM	Population-based Twin Study	European	845	527	22.5	3.2	16	30
SHIP	Population-based	European	966	507	56.4	12.6	31	90
SHIP-TREND	Population-based	European	858	477	50	13.5	21	81
Sydney MAS	Population-based	European	543	297	78.4	4.7	70	90
TOP	Case-control (SCZ, BD, other psychoses, and healthy controls)	European	849	407	34	10.4	17	73
UMCU	Case-control (SCZ and healthy controls)	European	279	73	31.9	11.7	17	68
3C-Dijon	Population-based	European	1403	882	72.2	4.1	65	82
AGES	Population-based	European	2510	1506	75.95	5.3	66	95
ARIC	Population-based	European	413	253	72.71	4.33	62	82
ASPS	Population-based	European	172	120	69.8	6.7	52	84
ASPSFam	Population-based	European	339	205	65.2	10.5	38	86
CHS	Population-based	European	648	398	78.89	4.2	73	95
ERF	Family-based study	European	118	60	64.3	4.5	55	76
FHS	Population-based	European	938	534	58.47	8.04	34	85
GeneSTAR	Family-based study	European	441	237	50.9	10.6	30	74
LLS	Family-based study	European	355	187	65.54	6.65	55	90
PROSPER	RCT/Population-based	European	315	150	75.09	3.21	70	82
RSI	Population-based	European	939	544	78.9	4.9	69	96
RSII	Population-based	European	1077	569	69.4	6	60	97
RSIII	Population-based	European	2397	1333	57	6.3	45	89
RSIx	Population-based	European	432	224	72.82	7.9	59	90
ROSMAP1	Population-based	European	184	138	83.19	6.32	67	98
ROSMAP2	Population-based	European	106	83	80.56	6.88	60	93
BIG - Replication	Open Cohort study (healthy only)	European	1234	629	27.65	12.83	18	83
IMpACT-NL	Case-control (ADHD and healthy controls)	European	204	121	36.85	10.96	18	63
LBC1936*	Population-based	European	612	289	72.7	0.7	71	74
LIBD	Case-Control (SCZ, healthy control)	European	481	215	33.2	10.2	18	61
NeuroIMAGE - Replication	Population-based	European	163	90	17.11	3.34	8	27
NIMH-IRP	Population-based	European	327	213	34.5	10.3	18	61
NOMAS	Population-based	European	86	42	73.18	8.73	51	90
SYS	Family-based study	European Founder population	986	510	15.02	1.84	11	19
TCD NUIG	Case-control (SCZ, BP and healthy controls)	European	475	262	35.62	12.41	18	75
UCLA_NL_BP	Case-control (BP and healthy controls)	European	284	150	45.9	14,3	19	80
WHICAP	Population-based	European	83	51	81	5	70	92
ARIC-Black	Population-based	African-American	389	237	71.6	4.4	61	83
EDIS-SCES	population-based	Chinese	204	102	69.9	6.3	60	86
EDIS-SiMES	population-based	Malay	212	112	70.6	6.7	60	85
GOBS	Pedigree	Mexican-American	736	456	50.1	13.3	26	97
NOMAS-Black	Population-based	African-American	112	69	72.75	8.88	50	94
NOMAS-Hispanic	Population-based	Mexican-American	521	322	68.58	7.77	50	98
Osaka	Case-control (SCZ and healthy controls)	Japanese	545	259	36.1	12.5	16	71
WHICAP-Black	Case-control (SCZ and healthy controls)	African-American	60	46	81	6	70	97

## Sheet: Table 4
Table S4. Various retrieval formulas were constructed based on 7 outcome factors.
factor		searches										Observational studies related to coffee	Corresponding Mendelian randomization studies
Gait disorder		"gait"[MeSH] OR Gaits[Title/Abstract]										Coffee[Title/Abstract] AND Risk[Title/Abstract]	"mendelian randomization analysis"[MeSH] OR Analysis, Mendelian Randomization[Title/Abstract]
Obesity		"obesity"[MeSH]
Major depressive disorder		"depressive disorder, major"[MeSH] OR Depressive Disorders, Major[Title/Abstract] OR Major Depressive Disorder*[Title/Abstract] OR Paraphrenia, Involutional[Title/Abstract] OR Involutional Paraphrenia*[Title/Abstract] OR Paraphrenias, Involutional[Title/Abstract] OR Psychosis, Involutional[Title/Abstract] OR Involutional Psychoses[Title/Abstract] OR Involutional Psychosis[Title/Abstract] OR Psych…
Parkinson disease		"parkinson disease"[MeSH] OR Idiopathic Parkinson's Disease[Title/Abstract] OR Lewy Body Parkinson's Disease[Title/Abstract] OR Parkinson's Disease, Idiopathic[Title/Abstract] OR Parkinson's Disease, Lewy Body[Title/Abstract] OR Parkinson Disease, Idiopathic[Title/Abstract] OR Parkinson's Disease[Title/Abstract] OR Idiopathic Parkinson Disease[Title/Abstract] OR Lewy Body Parkinson Disease[Title/…
Type 2 diabetes		"diabetes mellitus, type 2"[MeSH]
Suicide		"suicide"[MeSH] OR Suicides[Title/Abstract]
factor		outcome
Cerebral cortex		"cerebral cortex"[MeSH] OR Cerebral Cortices[Title/Abstract] OR Cortex, Cerebral[Title/Abstract] OR Cortical Plate*[Title/Abstract] OR Plate, Cortical[Title/Abstract] OR Cortex Cerebri[Title/Abstract] OR Cortex Cerebrus[Title/Abstract] OR Periallocortex[Title/Abstract] OR Periallocortices[Title/Abstract] OR Paleocortex[Title/Abstract] OR Paleocortices[Title/Abstract] OR Archipallium*[Title/Abstra…
Hippocampus		"hippocampus"[MeSH] OR Hippocampus Proper[Title/Abstract] OR Hippocampus Propers[Title/Abstract] OR Proper, Hippocampus*[Title/Abstract] OR Ammon Horn[Title/Abstract] OR Horn, Ammon[Title/Abstract] OR Ammon's Horn[Title/Abstract] OR Ammons Horn[Title/Abstract] OR Horn, Ammon's[Title/Abstract] OR Cornu Ammonis[Title/Abstract] OR Subiculum*[Title/Abstract] OR Hippocampal Formation[Title/Abstract] O…

## Sheet: Table 5
Table S5. SNPs that were selected and used as instrumental variables after screening.
exposure	detail	snp	F-value
Coffee	intake	rs10865548	760522
Coffee	intake	rs1260326	2.75713e+06
Coffee	intake	rs12699844	1.23051e+06
Coffee	intake	rs1956218	186251
Coffee	intake	rs2330783	257216
Coffee	intake	rs34060476	1.58171e+06
Coffee	intake	rs574367	216784
Coffee	intake	rs597045	360787
Coffee	intake	rs66723169	1.22611e+06
Theobromine	Plasma(metabolic pathway)	rs56113850	25.9741
Caffeine	Plasma(metabolic pathway)	rs2472297	87.2179
Caffeine	Plasma(metabolic pathway)	rs4410790	59.0756
Paraxanthine	Plasma(metabolic pathway)	rs56113850	54.2048
Paraxanthine	Plasma(metabolic pathway)	rs62391270	56.4232
Theophylline	Plasma(metabolic pathway)	rs12909047	60.9782
Theobromine	Plasma	rs113666924	21.4434
Theobromine	Plasma	rs115810418	21.5068
Theobromine	Plasma	rs12549440	23.3456
Theobromine	Plasma	rs13065149	23.777
Theobromine	Plasma	rs139776	25.2221
Theobromine	Plasma	rs56113850	44.8143
Theobromine	Plasma	rs6497692	22.3944
Theobromine	Plasma	rs6569661	23.9626
Theobromine	Plasma	rs72870405	22.0977
Theobromine	Plasma	rs79880362	24.3017
Caffeine	Plasma	rs12507590	20.2325
Caffeine	Plasma	rs140021197	23.7109
Caffeine	Plasma	rs17047499	25.4294
Caffeine	Plasma	rs17729212	21.0746
Caffeine	Plasma	rs2245730	30.0018
Caffeine	Plasma	rs4728259	26.7454
Caffeine	Plasma	rs62424437	21.2936
Caffeine	Plasma	rs645637	22.2337
Caffeine	Plasma	rs75517156	21.3445
Caffeine	Plasma	rs75565805	21.5054
Caffeine	Plasma	rs75915828	28.5055
Paraxanthine	Plasma	rs10194878	21.0888
Paraxanthine	Plasma	rs10459799	21.3278
Paraxanthine	Plasma	rs10509810	22.3591
Paraxanthine	Plasma	rs11032948	25.3778
Paraxanthine	Plasma	rs112492033	21.4114
Paraxanthine	Plasma	rs115520044	24.8217
Paraxanthine	Plasma	rs11599254	23.046
Paraxanthine	Plasma	rs13243315	22.2369
Paraxanthine	Plasma	rs150047778	21.4256
Paraxanthine	Plasma	rs2245730	22.9028
Paraxanthine	Plasma	rs56113850	47.686
Paraxanthine	Plasma	rs62017761	21.3807
Paraxanthine	Plasma	rs643104	23.4304
Paraxanthine	Plasma	rs78607630	23.902
Paraxanthine	Plasma	rs79361921	23.198
Paraxanthine	Plasma	rs9370260	22.4443
Theophylline	Plasma	rs10902695	21.7447
Theophylline	Plasma	rs114110478	22.3595
Theophylline	Plasma	rs115520044	27.154
Theophylline	Plasma	rs116572946	21.0978
Theophylline	Plasma	rs116926604	22.0641
Theophylline	Plasma	rs12259905	25.6272
Theophylline	Plasma	rs2245730	23.9102
Theophylline	Plasma	rs34804482	21.1599
Theophylline	Plasma	rs643104	23.3003
Theophylline	Plasma	rs79361921	24.3698
Theophylline	Plasma	rs79542551	21.2846

## Sheet: Table 6
Table S6. Observational studies on the association between coffee intake and diseases.
No	Disease	Author	Type	Publication	Study population/The included studies	Age	Outcome evaluation	Corresponding Mendelian randomization studies(doi)	instruction
1	Gait disorder	Verlinden,et al.	Cross section	2015	The study was embedded in the Rotterdam Study, a population-based cohort study in Ommoord, a suburb of Rotterdam, the Netherlands. From March 2009 to March 2012, 3651 participants were invited for gait assessments. Ultimately, 2546 subjects were included in the analysis.	50-94	Gait was assessed using a 5.79-m-long electronic walkway (4.88 m active area; GAITRite Platinum; CIR systems, Sparta, NJ, USA).Principal component analysis was used to summarise gait into seven independent gait domains.	NA	Relate to better gait
2	Major depressive disorder	Ruusunen,et al.	Cohort	2010	Between 1984 and 1989, a total of 2682 participants aged between 42, 48, 54, and 60 years (accounting for 82.9% of eligible participants) were enrolled at baseline. The study population (n=2232) included males who were not found to have depression during the baseline examination and had no prior diagnosis of mental illness.	42-60	Symptoms of depression were assessed using the 18-item Hopkins Symptom Checklist (HPL), which includes items related to mood disorders, negative self-concept, lack of energy, problems with appetite and sleep, difficulty concentrating, and psychomotor retardation or agitation. A cutoff score of 5 or above was previously used to define depression, and those who scored 5 or above at baseline (n=271,…	10.1186/s12916-023-03008-0	Coffee may potentially reduce the risk of developing depression.
3	Parkinson disease	G. Webster Ross, et al.	Cohort	2000	The study includes 8006 Japanese-American men of ages 45 to 68 residing on the island of Oahu, Hawaii. The research is currently in its 34th year of follow-up, with continued monitoring of hospitalizations and mortality records. Follow-up examinations were conducted from 1968 to 1971, 1971 to 1974, 1991 to 1993, and 1994 to 1996.	45-68	The sources of data for Parkinson's disease diagnosis are as follows: (1) Reviewing hospitalization records of all cohort members for any records of PD diagnosis, (2) Ongoing review of all Hawaii death certificates for any mentions of PD, (3) Cross-referencing the local neurologists' medical records of all Parkinson's disease patients with the cohort member list. After 1991, the diagnosis of Park…	10.1038/s41430-023-01355-y	Higher coffee and caffeine intake is associated with a significantly lower incidence of PD
4	type 2 diabetes	Bhupathiraju,et al.	Cohort	2013	The Nurses’ Health Study (NHS) was initiated in 1976 as a prospective cohort study of 121,701 female registered nurses aged 30–55 y from 11 US states. The Health Professionals Follow-Up Study (HPFS) is a prospective cohort study of 51,529 male health professionals aged 40–75 y from all 50 states that began in 1986. In both cohorts, participants were followed biennially through validated questionn…	30-55	Participants with self-reported diagnoses of diabetes were mailed a supplementary questionnaire regarding symptoms, diagnostic tests, and hypoglycemic therapy. Cases before 1998 were defined by using the National Diabetes Data Group criteria. The American Diabetes Association criteria were used for cases after 1998. The validity of the supplementary questionnaire has been established in 2 previou…	10.3389/fendo.2023.1169933	Coffee intake was associated with a lower risk of T2D
5	suicide	Park,et al.	Cohort	2019	The study included 80,173 men and women aged between 18 and 84. They visited the Total Healthcare center at Kangbuk Samsung Hospital between February 2014 and June 2015 and agreed to provide information. The majority of participants were office workers and production workers from large companies.	18-84	Regarding suicide, if the respondent's answer to the question "Have you had thoughts of wanting to die in the past 12 months?" is affirmative, then he or she is considered to have suicidal ideation. If the respondent answers the following question, it is considered as having suicidal ideation.	NA	Regular and moderate caffeine intake likely reduces suicide risk

## Sheet: Table 7
Table S7. Clinical comparative studies on the impact of diseases on the brain.
No	Disease	Author	Publication	Study population	Age	Cerebral cortex evaluation	Outcome evaluation
1	Gait disorder	Wang,et al.	2022	Individuals from three villages (Hutou, Lubao, and Caixiang) with previously the highest response rates in the Taizhou Longitudinal Study	55-65	All brain MRI scans were performed using a single 3.0-T Siemens Magnetom Verio Tim scanner with a pre-determined protocol and all brain MRI scans were performed using a single 3.0-T Siemens Magnetom Verio Tim scanner with a pre-determined protocol	The assessment of gait is conducted using a wearable gait tracking device (Senno Gait, Sennotech Co., Ltd., China), allowing for detailed gait data to be obtained by walking around as required.
2	Major depressive disorder	Schmaal,et al.	2016	A total of 10,105 individuals participated in the study, including 2,148 MDD patients and 7,957 healthy controls. The study population was recruited from the MDD working group of ENIGMA.	22-75	Structural T1-weighted MRI brain scans were acquired at each site, and local analysis was performed using the unified analysis and quality control protocols of the ENIGMA consortium. In this case, all cortical parcellations were performed using the freely available and validated segmentation software FreeSurfer (versions 5.1 and 5.3), based on the segmentation of 68 cortical gray matter regions (…	The inclusion criteria for individual participants in each cohort of the working group were based on the assessment criteria, such as a lifetime or current diagnosis of psychotic disorder, or bipolar I or II disorder.
3	Parkinson's disease	Lyoo,et al.	2010	We included a patient group (22 males and 26 females) and a control group (28 males and 28 females).	45-73	Freesurfer version 4.3.0 was used for the analysis. Axial T1-weighted brain MR images were acquired using a 3D spoiled gradient-recalled (3D-SPGR) sequence with a repetition time of 6.8 ms, minimum echo time ranging from 1.6 to 11.0 ms, flip angle of 20°, a matrix size of 256 × 256, and a slice thickness of 1 mm. Cortical thickness measurements were obtained as the distance from the gray/white ma…	We recruited non-demented patients with Parkinson's disease who met the criteria of the UK Parkinson's Brain Bank, and who did not exhibit atypical clinical features of Parkinson's disease during a follow-up period of over one year.
4	Type 2 diabetes	Chen,et al.	2015	Type 2 diabetes patients were recruited consecutively from the endocrinology department's diabetes clinic. Eleven type 2 diabetes patients (aged 47-75 years, with a mean age of 61.2 years) who met the inclusion criteria were recruited, along with 11 normal controls with ages ranging from 46 to 65 years (mean age of 56.2 years), matched in gender to the patient group (3 males, 8 females).	46-75	All MR data were acquired on a 3.0 Tesla MR system (SIGNA EXCITE, GE Healthcare, Milwaukee, WI, USA) using a conventional eight-channel phased-array head coil. Voxel-based morphometry (VBM) was performed using a high-resolution 3D T1-weighted fast spoiled gradient-recalled echo sequence, generating 118 consecutive axial slices.	Fasting plasma glucose (FPG) level > 7.0 mmol/l, 2-hour blood glucose level > 11.1 mmol/l during an oral glucose tolerance test, or previous diagnosis of type 2 diabetes.
5	suicide	J.Gifuni,et al.	2021	We recruited a total of 104 adolescents aged between 11 and 18 years old and divided them into three groups: one group consisted of adolescents with depression and a history of at least one suicide attempt (n=30; 26 females); another group consisted of adolescents with depression but without a history of suicide attempts (patient controls; n=38; 34 females); and the third group consisted of adole…	11-18	Using the fully automated and extensively validated segmentation software FreeSurfer v5.3, we performed surface-based morphometry on structural MRI to generate estimates of cortical surface (pial surface area) and thickness (distance between the pial surface and the underlying gray-white matter interface). We also visually inspected the segmentation of the cerebral cortex and subcortical gray mat…	Consistent with the naming conventions for suicidal events, suicide attempts were defined as self-injurious behaviors with some intent to die; therefore, they did not include interrupted or aborted suicide attempts (attempts that were stopped by the participant or others prior to implementation) and non-suicidal self-injury. Similarly, patients with completely non-suicidal self-injury were exclud…

## Sheet: Table 8
Table S8. The various brain regions affected by disease influences.
Thickness	No.	Gait disorder (24)	Major depressive disorder (5)	Parkinson's disease (4)	Type 2 diabetes (3)	Surface area	No.	suicide (5)
	1	transversetemporal	medialorbitofrontal	Superior Temporal	posteriorcingulate		1	medial orbitofrontal
	2	temporalpole	fusiform	Middle Temporal	middletemporal		2	rostral middle frontal
	3	supramarginal	insula	Fusiform	precuneus		3	middle temporal
	4	superiorparietal	rostralanteriorcingulate	Inferior Parietal			4	superior temporal
	5	superiorfrontal	posteriorcingulate				5	precuneus
	6	superiortemporal					6
	7	precuneus					7
	8	precentral					8
	9	postcentral					9
	10	parstriangularis					10
	11	parsorbitalis					11
	12	parsopercularis					12
	13	parahippocampal					13
	14	paracentral					14
	15	middletemporal					15
	16	lingual					16
	17	lateralorbitofrontal					17
	18	lateraloccipital					18
	19	inferiorparietal					19
	20	inferior temporal					20
	21	fusiform					21
	22	entorhinal					22
	23	caudalmiddlefrontal					23
	24	bankssts					24
	Disease or behavior(Number of Gyri Affected by Diseases or Behaviors), example: Gait Disorder (24) indicates that there are 24 Gyri affected by gait disorder;

## Sheet: Table 9
Table S9. The brain regions affected by coffee-related factors overlap with those affected by disease influences.
The overall overlap rate
Thickness	No.	Gyrus	Gait disorder (24)	Major depressive disorder (5)	Parkinson's disease (4)	Type 2 diabetes (3)	Surface area	No.	Gyrus	suicide (5)
	0	average thickness						0	Total surface area
	1	caudalanteriorcingulate						1	caudalanteriorcingulate
	2	entorhinal						2	entorhinal
	3	inferiorparietal						3	inferiorparietal
	4	insula						4	insula
	5	isthmuscingulate						5	isthmuscingulate
	6	lateralorbitofrontal						6	lateralorbitofrontal
	7	parahippocampal						7	parahippocampal
	8	parsopercularis						8	parsopercularis
	9	posteriorcingulate						9	posteriorcingulate
	10	precentral						10	precentral
	11	rostralmiddlefrontal						11	rostralmiddlefrontal
	12	superiortemporal						12	superiortemporal
	13	supramarginal						13	supramarginal
	14	temporalpole						14	temporalpole
	15	transversetemporal						15	transversetemporal
	16	bankssts						16	superiorfrontal
	17	caudalmiddlefrontal						17	postcentral
	18	cuneus						18	frontalpole
	19	lateraloccipital						19	fusiform
	20	lingual
	21	medialorbitofrontal
	22	middletemporal
	23	parstriangularis
	24	pericalcarine
	25	precuneus
	26	rostralanteriorcingulate
	27	superiorparietal
Overlap rate			0.75	0.8	0.75	1	Overlap rate			0.4
With global weighted
Thickness	No.	Gyrus	Gait disorder (24)	Major depressive disorder (5)	Parkinson's disease (4)	Type 2 diabetes (3)	Surface area	No.	Gyrus	suicide (5)
	0	average thickness						0	Total surface area
	1	caudalanteriorcingulate						1	caudalanteriorcingulate
	2	entorhinal						2	entorhinal
	3	inferiorparietal						3	inferiorparietal
	4	insula						4	insula
	5	isthmuscingulate						5	isthmuscingulate
	6	lateralorbitofrontal						6	lateralorbitofrontal
	7	parahippocampal						7	parahippocampal
	8	parsopercularis						8	parsopercularis
	9	posteriorcingulate						9	posteriorcingulate
	10	precentral						10	precentral
	11	rostralmiddlefrontal						11	rostralmiddlefrontal
	12	superiortemporal						12	superiortemporal
	13	supramarginal						13	supramarginal
	14	temporalpole						14	temporalpole
	15	transversetemporal						15	transversetemporal
	16	bankssts						16	superiorfrontal
	17	caudalmiddlefrontal						17	postcentral
	18	cuneus						18	frontalpole
	19	lateraloccipital						19	fusiform
	20	lingual
	21	medialorbitofrontal
	22	middletemporal
	23	parstriangularis
	24	pericalcarine
	25	precuneus
	26	rostralanteriorcingulate
	27	superiorparietal
Overlap rate			0.75	0.8	0.75	1	Overlap rate			0.4
Without global weighted
Thickness	No.	Gyrus	Gait disorder (24)	Major depressive disorder (5)	Parkinson's disease (4)	Type 2 diabetes (3)	Surface area	No.	Gyrus	suicide (5)
	0	average thickness						0	Total surface area
	1	caudalanteriorcingulate						1	caudalanteriorcingulate
	2	entorhinal						2	entorhinal
	3	inferiorparietal						3	inferiorparietal
	4	insula						4	insula
	5	isthmuscingulate						5	isthmuscingulate
	6	lateralorbitofrontal						6	lateralorbitofrontal
	7	parahippocampal						7	parahippocampal
	8	parsopercularis						8	parsopercularis
	9	posteriorcingulate						9	posteriorcingulate
	10	precentral						10	precentral
	11	rostralmiddlefrontal						11	rostralmiddlefrontal
	12	superiortemporal						12	superiortemporal
	13	supramarginal						13	supramarginal
	14	temporalpole						14	temporalpole
	15	transversetemporal						15	transversetemporal
	16	bankssts						16	superiorfrontal
	17	caudalmiddlefrontal						17	postcentral
	18	cuneus						18	frontalpole
	19	lateraloccipital						19	fusiform
	20	lingual
	21	medialorbitofrontal
	22	middletemporal
	23	parstriangularis
	24	pericalcarine
	25	precuneus
	26	rostralanteriorcingulate
	27	superiorparietal
Overlap rate			0.75	0.8	0.75	1	Overlap rate			0.4
Gyrus: Gyri Affected by Coffee-Related Factors; Disease or behavior(Number of Gyri Affected by Diseases or Behaviors), example: Gait Disorder (24) indicates that there are 24 Gyri affected by gait disorder; Overlap rate: Percentage of Gyri Affected by Coffee-Related Factors Out of the Total Number of Gyri Affected by Diseases or Behaviors, Commonly affected areas are marked in black.

## Sheet: Table 10
Table S10. P-value thresholds for each different exposure.
factors		P-value
Coffee	intake	5e-08
Theobromine		5e-05
Caffeine		5e-08
Paraxanthine		5e-07
Theophylline		5e-06
Theobromine	plasma	5e-06
Caffeine		5e-06
Paraxanthine		5e-06
Theophylline		5e-06

[truncated: 2 more sheets: Table 11, Table 12]
